# Supplementary material for: An Assemblable, Multi-Angle Fluorescence and Ellipsometric Microscope
Source: PLoS One. 2016 Dec 1;11(12):e0166735. doi: 10.1371/journal.pone.0166735 (PMC5132209; doi:10.1371/journal.pone.0166735)
Supplement: S2 File — (ZIP) [file pone.0166735.s003.zip]

Archive with 4 entries (4 files):
- Focus_aligner.scad
- Focus_aligner.stl
- LED_adapter.scad
- LED_adapter.stl
