# Supplementary material for: An Assemblable, Multi-Angle Fluorescence and Ellipsometric Microscope
Source: PLoS One. 2016 Dec 1;11(12):e0166735. doi: 10.1371/journal.pone.0166735 (PMC5132209; doi:10.1371/journal.pone.0166735)
Supplement: S2 File — (ZIP) [file pone.0166735.s003.zip › Focus_aligner.scad]

union(){
translate ([0,0,-38.5])
difference(){
    cube([100,49,38.5]);
    translate([10,-5,0])
        cube([80,47,30]);
    translate ([0,42,0])
        cube([100,10,17]);
}
translate([0,0,56])
difference(){
   //Lower bracket, clamps onto focus block
//Upper bracket, clamps onto mount-cage extension
cube([96.2,42,44.5]);
        translate([10,-5,8.5])
            cube([76.2,50.8,45]);
}
translate([0,21.4,0])    //Middle of H-shaped part
rotate(a=[90,0,0])
union (){
    linear_extrude(height=42, center=true)
    polygon(points = [ [0,0],[100, 0], [48.6,28] ]);
    translate ([0,56,0])
        mirror([0,1,0])
            linear_extrude(height=42, center=true, convexity=10)
            polygon(points = [ [0,0],[96.2, 0], [48.6,28] ]);
    translate ([48.6,32-4,0])
        linear_extrude(height=42, center=true)
        square ([40,56],center = true);
} }
