# Supplementary material for: An Assemblable, Multi-Angle Fluorescence and Ellipsometric Microscope
Source: PLoS One. 2016 Dec 1;11(12):e0166735. doi: 10.1371/journal.pone.0166735 (PMC5132209; doi:10.1371/journal.pone.0166735)
Supplement: S2 File — (ZIP) [file pone.0166735.s003.zip › LED_adapter.scad]

difference(){
cube([71.1+0.5,71.1+0.5,12],center=true);
translate([0,0,-20])
    cylinder(h=50, d=38.1+1.9);
translate([-30,30,-10])
    cylinder(h=50, d=6+0.45);
translate([30,30,-10])
    cylinder(h=50, d=6+0.45);
translate([-30,-30,-10])
    cylinder(h=50, d=6+0.45);
translate([30,-30,-10])
    cylinder(h=50, d=6+0.45);
}
